# Supplementary material for: What Difference Does it Make? Risk-Taking Behavior in Obesity after a Loss is Associated with Decreased Ventromedial Prefrontal Cortex Activity
Source: J Clin Med. 2019 Sep 27;8(10):1551. doi: 10.3390/jcm8101551 (PMC6832276; doi:10.3390/jcm8101551)
Supplement: Supplementary file 1 [file jcm-08-01551-s001.zip]

Archive with 1 entries (1 files):
- jcm-578485-SI.pdf
